# Supplementary material for: Brusatol Inhibits Esophageal Squamous Cell Carcinoma Tumorigenesis Through Bad-Mediated Mitochondrial Apoptosis Induction and Anti-Metastasis by Targeting Akt1
Source: Biomolecules. 2025 Jun 4;15(6):812. doi: 10.3390/biom15060812 (PMC12191141; doi:10.3390/biom15060812)
Supplement: Supplementary file 1 [file biomolecules-15-00812-s001.zip]

Archive with 4 entries (4 files):
- 5.23 Supplementary Figures.pdf
- biomolecules-3563364-WB.pdf
- Table S1.pdf
- Table S2.pdf
